# Supplementary material for: Variant-Related Differences in Laboratory Biomarkers among Patients Affected with Alpha, Delta and Omicron: A Retrospective Whole Viral Genome Sequencing and Hospital-Setting Cohort Study
Source: Biomedicines. 2023 Apr 10;11(4):1143. doi: 10.3390/biomedicines11041143 (PMC10135992; doi:10.3390/biomedicines11041143)
Supplement: Supplementary file 1 [file biomedicines-11-01143-s001.zip]

Archive with 1 entries (1 files):
- biomedicines-2302383-supplementary.pdf
